# Supplementary material for: Role of Flavohemoglobins in the Development and Aflatoxin Biosynthesis of Aspergillus flavus
Source: J Fungi (Basel). 2024 Jun 19;10(6):437. doi: 10.3390/jof10060437 (PMC11204391; doi:10.3390/jof10060437)
Supplement: Supplementary file 1 [file jof-10-00437-s001.zip]

Archive with 1 entries (1 files):
- jof-3032392-supplementary.pdf
